# Supplementary material for: The Bacteriophage pEp_SNUABM_08 Is a Novel Singleton Siphovirus with High Host Specificity for Erwinia pyrifoliae
Source: Viruses. 2021 Jun 25;13(7):1231. doi: 10.3390/v13071231 (PMC8310351; doi:10.3390/v13071231)
Supplement: Supplementary file 1 [file viruses-13-01231-s001.zip]

Archive with 1 entries (1 files):
- viruses-1223700-supplementary.pdf
